# Supplementary material for: Epichloë bromicola Enhances Barley Disease Resistance Through Temporally Coordinated Defense Responses
Source: J Fungi (Basel). 2026 Jul 1;12(7):484. doi: 10.3390/jof12070484 (PMC13413029; doi:10.3390/jof12070484)
Supplement: Supplementary file 1 [file jof-12-00484-s001.zip]

Archive with 1 entries (1 files):
- jof-4357548-supplementary.pdf
